# Supplementary material for: Genomic approaches to trace the history of human brain evolution with an emerging opportunity for transposon profiling of ancient humans
Source: Mob DNA. 2021 Oct 18;12:22. doi: 10.1186/s13100-021-00250-2 (PMC8525043; doi:10.1186/s13100-021-00250-2)
Supplement: Supplementary file 1 — Additional file 1: previous_studies_with_ancient_data.xlsx. Table S1. Genome-wide aDNA data in addition to those curated in Marciniak and Perry Nat Rev Genet 2017. Table S2. Summary of genome-wide aDNA studies by year of publication and geographic region. The authors apologize for any accidental omissions of published ancient human or archaic hominin genomic data sets. These data are otherwise intended to be current as of December 2020. SNP, single-nucleotide polymorphism; WGS, whole-genome sequencing. * > 1× indicates an average coverage greater than 1-fold. ** > 5× indicates an average coverage greater than 5-fold. ‡Geographic region definitions: - Central Europe: Croatia, the Czech Republic, Hungary, Austria, Poland, Germany, Switzerland, Serbia, Slovakia. - Eastern Europe: Belarus, the Ukraine, Russia, Bulgaria, Montenegro, Caucasus, Romania, Moldova, Armenia. - Northern Europe: Estonia, Denmark, Sweden, Lithuania, Latvia, Ireland, United Kingdom, Norway, Netherlands, Belgium, France, Luxembourg, Finland, Iceland, Isle of Man. - Southern Europe: Spain, Portugal, Italy, Greece, Macedonia. - Asia: Nepal, China, India, Pakistan, Mongolia, Thailand, Cambodia, Vietnam, Laos, Malaysia, Indonesia, Philippines, Japan, Kazakhstan, Uzbekistan, Tajikistan, Turkmenistan, Afghanistan, Kyrgyzstan. - Middle East: Iran, Israel, Turkey, Jordan, Lebanon, Yemen. - North America: Canada, United States, Greenland, Central America, the Caribbean, Mexico, Bahamas, − South America: Brazil, Chile, Bolivia, Peru, Argentina, Venezuela. - Africa: Ethiopia, Egypt, Chad, Nigeria, Morocco. - Oceania: Vanuatu, Australia, Tonga, Solomon Islands, French Polynesia. §For subsets of samples without reported specific dates. [file 13100_2021_250_MOESM1_ESM.xlsx]

## Sheet: Summary of publications
Reference	Year	Number of individuals with new ancient genome data						Data type	Sample locations	Number of individuals per time period
		Archaic hominins			Ancient humans					>10,000 years BP	10,000–5,000 years BP	<5,000–2,500 years BP	<2,500 years BP	Comment
		Total	>1x	>5x	Total	>1x	>5x
Meyer et al.	2012	1	1	1				Genome-wide SNPs and WGS	Eastern Europe	1					https://science.sciencemag.org/content/338/6104/222
Raghavan et al.	2014				26	0	0	WGS	North America; Eastern Europe			5	21		https://science.sciencemag.org/content/345/6200/1255832
Pinhasi et al.	2015				10	NA	NA	WGS	Africa; Asia; Middle East; Central Europe		6	2	2		https://journals.plos.org/plosone/article?id=10.1371/journal.pone.0129102
Haber et al.	2016				19	19	19	Genome-wide SNPs and WGS	Southern Europe; Middle East; Africa					19 NA	https://www.sciencedirect.com/science/article/pii/S0002929716304487
Kanzawa-Kiriyama et al.	2016				2	0	0	WGS	Asia			2			https://www-nature-com.ezp-prod1.hul.harvard.edu/articles/jhg2016110
Haber et al.	2017				5	4	0	Genome-wide SNPs and WGS	Middle East			5			https://www.sciencedirect.com/science/article/pii/S0002929717302768
Lazaridis et al.	2017				19	8	1	Genome-wide SNPs, WGS and Capture	Southern Europe; Middle East			19			https://www.nature.com/articles/nature23310
Prüfer et al.	2017	1	1	1				WGS	Central Europe	1					https://science.sciencemag.org/content/358/6363/655.long
Rodríguez-Varela et al.	2017				11	1	0	WGS	Southern Europe				5	6 NA	https://www-sciencedirect-com.ezp-prod1.hul.harvard.edu/science/article/pii/S0960982217312575
Saag et al.	2017				10	2	0	WGS	Northern Europe		4	6			https://pubmed-ncbi-nlm-nih-gov.ezp-prod1.hul.harvard.edu/28712569/
Schuenemann et al.	2017				90	0	0	Capture	Africa			33	67		https://www.nature.com/articles/ncomms15694
Sikora et al.	2017				5	5	1	WGS	Eastern Europe	4			1		https://science-sciencemag-org.ezp-prod1.hul.harvard.edu/content/358/6363/659.long
Skoglund et al.	2017				15	2	0	Genome-wide SNPs, WGS and Capture	Africa		6	2	7		https://www.cell.com/cell/pdf/S0092-8674(17)31008-5.pdf
Yang et al.	2017	1	0	0				Capture	Asia	1					https://www-sciencedirect-com.ezp-prod1.hul.harvard.edu/science/article/pii/S0960982217311958
Amorim et al.	2018				63	45	10	WGS and Capture	Central and Southern Europe				63		https://www-nature-com.ezp-prod1.hul.harvard.edu/articles/s41467-018-06024-4
Damgaard et al.	2018				74	28	3	Genome-wide SNPs and WGS	Asia; Middle East	1	27	44	2		https://science.sciencemag.org/content/360/6396/eaar7711.abstract
Damgaard et al.	2018				137	45	1	WGS	Central, Eastern and Northern Europe; Asia			27	137		https://www-nature-com.ezp-prod1.hul.harvard.edu/articles/s41586-018-0094-2
de la Fuente et al.	2018				4	4	2	WGS	South America				3	1 NA	https://www-pnas-org.ezp-prod1.hul.harvard.edu/content/115/17/E4006
Ebenesersdóttir et al.	2018				27	10	5	WGS	Northern Europe				27		https://science-sciencemag-org.ezp-prod1.hul.harvard.edu/content/360/6392/1028
Fernandes et al.	2018				17	15	0	WGS	Central Europe		11	6			https://www.nature.com/articles/s41598-018-33067-w
Fregel et al.	2018				27	0	0	WGS and Capture	Southern Europe; Africa		19	8			https://www-pnas-org.ezp-prod1.hul.harvard.edu/content/115/26/6774
Furtwängler et al.	2018				76	0	0	WGS	Central Europe					T1 - approx. 5500 BP, T2 - approx. 4500 BP, P4/P5/P6 - Neolithic, P7 - Neolithic/Bronze Age	https://www.nature.com/articles/s41598-018-32083-0
Günther et al.	2018				7	4	1	WGS and Capture	Northern Europe		7				https://journals.plos.org/plosbiology/article?id=10.1371/journal.pbio.2003703
Hajdinjak et al.	2018	5	5	0				WGS	Northern, central and eastern Europe	5					https://www.nature.com/articles/nature26151
Harney et al.	2018				22	5	1	Genome-wide SNPs, WGS and Capture	Middle East			22			https://www.nature.com/articles/s41467-018-05649-9
Jeong et al.	2018				2	2	0	Genome-wide SNPs and WGS	Asia			2			https://www-pnas-org.ezp-prod1.hul.harvard.edu/content/115/48/E11248
Krzewińska et al.	2018				23	7	0	WGS	Northern Europe				23		https://www-sciencedirect-com.ezp-prod1.hul.harvard.edu/science/article/pii/S0960982218308443
Krzewińska et al.	2018				35	11	0	WGS and Capture	Eastern Europe			17	14	4 NA	https://advances.sciencemag.org/content/4/10/eaat4457
Lamnidis et al.	2018				11	0	0	Capture	Northern and eastern Europe			6	5		https://www.nature.com/articles/s41467-018-07483-5
Lindo et al.	2018				7	0	0	WGS and Capture	South America		1		4	2 NA	https://advances.sciencemag.org/content/4/11/eaau4921
Lipson et al.	2018				14	10	5	Genome-wide SNPs and WGS	Oceania			4	10		https://linkinghub.elsevier.com/retrieve/pii/S0960-9822(18)30236-7
Lipson et al.	2018				18	0	0	WGS	Asia			15	3		https://science.sciencemag.org/content/361/6397/92
Loosdrecht et al.	2018				7	0	0	Capture	Africa	7					https://science-sciencemag-org.ezp-prod1.hul.harvard.edu/content/360/6388/548
Loreille et al.	2018				1	0	0	WGS and Capture	Africa			1			https://www.mdpi.com/2073-4425/9/3/135
Mann et al.	2018				48	0	0	WGS	Asia; Northern and Southern Europe; North America			4	44		https://www.nature.com/articles/s41598-018-28091-9
Mathieson et al.	2018				225	NA	NA	Genome-wide SNPs, WGS and Capture	Central, Eastern, Western, Northern, and Southern Europe					12000-500 BC	https://www.nature.com/articles/nature25778
McColl et al.	2018				42	3	0	WGS and Capture	Asia		2	10	30		https://science-sciencemag-org.ezp-prod1.hul.harvard.edu/content/361/6397/88
Mittnik et al.	2018				38	17	6	WGS and Capture	Northern and Eastern Europe		5	18	15		https://www.nature.com/articles/s41467-018-02825-9
Moreno-Mayar et al.	2018				2	1	1	WGS	North America	2					https://www.nature.com/articles/nature25173
Moreno-Mayar et al.	2018				15	10	5	WGS	North and south America	5	5		5		https://science-sciencemag-org.ezp-prod1.hul.harvard.edu/content/362/6419/eaav2621
O’Sullivan et al.	2018				13	1	0	WGS and Capture	Central Europe				13		https://advances.sciencemag.org/content/4/9/eaao1262
Olalde et al.	2018				400	NA	NA	Genome-wide SNPs, WGS and Capture	Central, Northern, Western and Southern Europe			61	339		https://www.nature.com/articles/nature25738
Peltzer et al.	2018				1	1	1	WGS and Capture	Central Europe				1		https://www.nature.com/articles/s41598-018-20180-z
Posth et al.	2018				49	18	3	WGS and Capture	North and South America	1	30	4	14		https://www.cell.com/cell/fulltext/S0092-8674(18)31380-1
Posth et al.	2018				19	5	1	WGS and Capture	Oceania				19		https://www.nature.com/articles/s41559-018-0498-2
Scheib et al.	2018				91	11	7	WGS and Capture	North America			14	27	50 NA	https://science.sciencemag.org/content/360/6392/1024
Schroeder et al.	2018				1	1	1	WGS and Capture	North America				1		https://www-pnas-org.ezp-prod1.hul.harvard.edu/content/115/10/2341
Slon et al.	2018	1	1	0				WGS	Eastern Europe	1					https://www.nature.com/articles/s41586-018-0455-x
Valdiosera et al.	2018				13	5	2	WGS	Southern Europe		8	3		2 NA	https://www-pnas-org.ezp-prod1.hul.harvard.edu/content/115/13/3428
Veeramah et al.	2018				41	41	3	WGS and Capture	Central Europe						https://www.pnas.org/content/115/13/3494
Zalloua et al.	2018				1	0	0	WGS	Southern Europe				1		https://www.nature.com/articles/s41598-018-35667-y
Antonio et al.	2019				134	74	0	WGS	Southern Europe	2	12	18	102		https://science.sciencemag.org/content/366/6466/708
Brace et al.	2019				35	2	1	WGS and Capture	Northern Europe		7	28			https://www.nature.com/articles/s41559-019-0871-9
Feldman et al.	2019				8	2	0	WGS and Capture	Middle East	6	2				https://www.nature.com/articles/s41467-019-09209-7
Feldman et al.	2019				10	0	0	Genome-wide SNPs and WGS	Middle East			1	9	3 NA	https://advances.sciencemag.org/content/5/7/eaax0061
Fernandes et al.	2019				3	0	0	WGS	Central Europe				3		https://journals.plos.org/plosone/article?id=10.1371/journal.pone.0216366
Flegontov et al.	2019				48	29	4	Genome-wide SNPs, WGS and Capture	Eastern Europe; North America		4	7	37		https://www.nature.com/articles/s41586-019-1251-y
González-Fortes et al.	2019				4	3	0	WGS and Capture	Southern Europe			4			https://royalsocietypublishing-org.ezp-prod1.hul.harvard.edu/doi/full/10.1098/rspb.2018.2288
Haber et al.	2019				9	NA	NA	WGS	Africa; Asia					9 NA	https://www.genetics.org/content/212/4/1421
Haber et al.	2019				14	6	0	WGS	Middle East				8	6 NA	https://www.sciencedirect.com/science/article/pii/S0002929719301119
Harney et al.	2019				38	5	0	Genome-wide SNPs, WGS and Capture	Asia				38		https://www.nature.com/articles/s41467-019-11357-9
Jarve et al.	2019				31	0	0	WGS	Eastern Europe; Asia			6	25		https://www-sciencedirect-com.ezp-prod1.hul.harvard.edu/science/article/pii/S0960982219307122?via%3Dihub
Jensen et al.	2019				1	1	0	WGS	Northern Europe		1				https://www-nature-com.ezp-prod1.hul.harvard.edu/articles/s41467-019-13549-9
Jeong et al.	2019				2	1	0	Genome-wide SNPs, WGS and Capture	Asia			2			https://www.nature.com/articles/s41559-019-0878-2
Kashuba et al.	2019				3	0	0	WGS	Northern Europe		3				https://www-nature-com.ezp-prod1.hul.harvard.edu/articles/s42003-019-0399-1
Malmström et al.	2019				11	5	0	WGS	Central and northern Europe			8	3		https://royalsocietypublishing-org.ezp-prod1.hul.harvard.edu/doi/full/10.1098/rspb.2019.1528
Mittnik et al.	2019				118	25	5	Genome-wide SNPs and WGS	Central Europe			118			https://science.sciencemag.org/content/366/6466/731
Narasimhan et al.	2019				523	252	11	WGS and Capture	Central and Eastern Europe; Asia; Middle East	2	56	429	36		https://science.sciencemag.org/content/365/6457/eaat7487
Nikitin et al.	2019				3	0	0	Genome-wide SNPs and WGS	Central Europe		3				https://www.nature.com/articles/s41598-019-56029-2
Ning et al.	2019				10	0	0	Genome-wide SNPs and WGS	Asia				5	5 NA	https://www.sciencedirect.com/science/article/pii/S0960982219307717
Olalde et al.	2019				271	NA	NA	Genome-wide SNPs and WGS	Southern Europe					From 7000 BCE to modern	https://science.sciencemag.org/content/363/6432/1230
Peyrégne et al.	2019	2	0	0				WGS	Central and northern Europe	2					https://advances.sciencemag.org/content/5/6/eaaw5873
Prendergast et al.	2019				41	15	0	Genome-wide SNPs and WGS	Africa			12	23	6 NA	https://science.sciencemag.org/content/365/6448/eaaw6275
Saag et al.	2019				41	0	0	WGS	Eastern and northern Europe			25	16		https://www-sciencedirect-com.ezp-prod1.hul.harvard.edu/science/article/pii/S0960982219304245
Sánchez-Quinto et al.	2019				24	9	4	WGS	Northern Europe			24			https://www-pnas-org.ezp-prod1.hul.harvard.edu/content/116/19/9469.long
Schroeder et al.	2019				15	15	0	WGS	Central Europe			15			https://www-pnas-org.ezp-prod1.hul.harvard.edu/content/116/22/10705.long
Shinde et al.	2019				61	0	0	WGS	Asia			1		2800-2300 BCE from one individual, Preservation is so poor	https://www.sciencedirect.com/science/article/abs/pii/S0092867419309675
Sikora et al.	2019	2	2	2	32	11	2	WGS and Capture	Northern and eastern Europe	2	8	7	17		https://www.nature.com/articles/s41586-019-1279-z
Villalba-Mouco et al.	2019				11	1	0	Genome-wide SNPs and WGS	Southern Europe	3	8				https://www-sciencedirect-com.ezp-prod1.hul.harvard.edu/science/article/pii/S0960982219301459
Wang et al.	2019				45	NA	NA	WGS and Capture	Eastern Europe; Middle East		34	24			https://www.nature.com/articles/s41467-018-08220-8
Agranat-Tamir et al.	2020				73	22	0	Genome-wide SNPs and WGS	Middle East			73			https://www.cell.com/cell/fulltext/S0092-8674(20)30487-6
Barquera et al.	2020				3	NA	NA	WGS and Capture	North America				3		https://www-sciencedirect-com.ezp-prod1.hul.harvard.edu/science/article/pii/S0960982220304826
Bongers et al.	2020				6	5	0	WGS	South America				6		https://www.pnas.org/content/117/31/18359
de-Dios et al.	2020				1	0	0	WGS	Northern Europe				1		https://www-sciencedirect-com.ezp-prod1.hul.harvard.edu/science/article/pii/S1567134820300411
Fernandes et al.	2020				62	34	5	Genome-wide SNPs, WGS and Capture	Southern Europe		9	49	4		https://www.nature.com/articles/s41559-020-1102-0
Fernandes et al.	2020				174	0	0	Genome-wide SNPs, WGS and Capture	North and South America			1	173		https://www.nature.com/articles/s41586-020-03053-2
Furtwängler et al.	2020				96	0	0	WGS and Capture	Central and northern Europe		15	71	1	11 NA	https://www.nature.com/articles/s41467-020-15560-x
Haber et al.	2020				19	7	0	WGS	Middle East				19		https://www.sciencedirect.com/science/article/pii/S0002929720301555
Lipson et al.	2020				4	3	2	Genome-wide SNPs, WGS and Capture	Africa		2	2			https://www.nature.com/articles/s41586-020-1929-1
Lipson et al.	2020				12	2	0	Genome-wide SNPs, WGS and Capture	Oceania			5	7		https://www.sciencedirect.com/science/article/abs/pii/S096098222031366X
Marcus et al.	2020				70	33	1	Genome-wide SNPs, WGS and Capture	Southern Europe		8	49	13		https://www.nature.com/articles/s41467-020-14523-6
Margaryan et al.	2020				442	216	7	WGS	Central, eastern, southern and northern Europe; North America			2	440		https://www-nature-com.ezp-prod1.hul.harvard.edu/articles/s41586-020-2688-8
Nägele et al.	2020				77 (se), 67 (pe)	46 (se), 6 (pe)	0	WGS and Capture	North America			4	67	22 NA	https://science.sciencemag.org/content/369/6502/456
Nakatsuka et al.	2020				66	14	1	Genome-wide SNPs and WGS	South America		1	65			https://www.sciencedirect.com/science/article/pii/S0092867420304773
Nakatsuka et al.	2020				20	9	0	Genome-wide SNPs, WGS and Capture	South America		1		19		https://www.nature.com/articles/s41467-020-17656-w
Ning et al.	2020				55	28	3	Genome-wide SNPs and WGS	Asia		17	26	12		https://www.nature.com/articles/s41467-020-16557-2
Rivollat et al.	2020				101	32	0	WGS	Central and northern Europe		62	2		37 NA	https://advances.sciencemag.org/content/6/22/eaaz5344
Sirak et al.	2020				16	5	0	WGS and Capture	Asia; Central, eastern, southern and northern Europe; Middle East; South America		3	12	1		https://genome.cshlp.org/content/early/2020/02/25/gr.260141.119.abstract
Yang et al.	2020				26	6	3	Genome-wide SNPs and WGS	Asia		10	12	1	3 NA	https://science.sciencemag.org/content/369/6501/282/tab-article-info
Yu et al.	2020				8	1	0	WGS and Capture	Eastern Europe	1	4	14		Only subset has WGS	https://www-sciencedirect-com.ezp-prod1.hul.harvard.edu/science/article/pii/S009286742030502X

## Sheet: Summary by year
	All_years	~2016	2017	2018	2019	2020
Total number of archaic samples (Total)	13	1	2	6	4	0
Total number of archaic samples (>1x)	10	1	1	6	2	0
Total number of archaic samples (>5x)	4	1	1	0	2	0
Total number of ancient samples (Total)	4660	57	155	1571	1546	1331
Total number of ancient samples (>1x)	1260	19	22	300	456	463
Total number of ancient samples (5x)	128	19	2	58	27	22
Number of studies (Total)	100	5	9	37	29	20
Number of studies (Central Europe)	23	1	1	10	7	4
Number of studies (Eastern Europe)	19	2	1	7	6	3
Number of studies (Northern Europe)	24	0	1	10	8	5
Number of studies (Southern Europe)	18	1	2	7	4	4
Number of studies (All Europe)	58	4	5	21	20	8
Number of studies (Asia)	19	2	1	6	7	3
Number of studies (Middle East)	14	2	2	2	5	3
Number of studies (North America)	12	1	0	6	1	4
Number of studies (South America)	9	0	0	4	0	5
Number of studies (Africa)	10	2	2	3	2	1
Number of studies (Oceania)	3	0	0	2	0	1
Number of studies (non-Europe)	42	1	4	16	9	12
